# Supplementary material for: Identification, cross-taxon transferability and application of full-length cDNA SSR markers in Phyllostachys pubescens
Source: Springerplus. 2014 Aug 29;3:486. doi: 10.1186/2193-1801-3-486 (PMC4161718; doi:10.1186/2193-1801-3-486)
Supplement: Supplementary file 2 — Additional file 2: Table S1: Species used to test cross species/genus amplification of P. pubescens FL-cDNA SSR loci. (XLS 34 KB) [file 40064_2014_1193_MOESM2_ESM.xls]

## Sheet: supplementary Table 1
	Table 1 Species for testing cross species/genus amplification of P. pubescens FL-cDNA SSR loci
	Taxa	Abb	Source	Taxa	Abb	Source
	intra-genus of Phyllostachys
	P. nidularia	Phn	Zhejiang, China	P. praecox	Php	Zhejiang, China
	P. atrovaginata	Pha	Zhejiang, China	P. kwangsiensis	Phk	Zhejiang, China
	P. heteroclada	Phh	Zhejiang, China	P. bambusoides	Phb	Zhejiang, China
	Subtribe Shibataeeae (intrasubtribe)
	Hibanobambusa tranguillans	Ht	Zhejiang, China	Semiarundinaria fastuosa	Se	Zhejiang, China
	Indosasa shibataeoides	Is	Zhejiang, China	Qiongzhuea tumidinoda	Qt	Zhejiang, China
	Brachystachyum densiflorum	Bd	Zhejiang, China	Sinobambusa tootsik	St	Zhejiang, China
	Shibataea chinensis	Sc	Zhejiang, China	Chimonobambusa marmorea	Cm	Zhejiang, China
	intersubtribe of Shibataeeae
	Subtribe Melocanninae
	Melocanna baccifera	Mb	Guangdong, China	Monocladus saxatilis	Ms	Fujian, China
	Cephalostachyum pergracile	Cp	Yunnan, China	Pseudostachyum polymorphum	Pp	Yunnan, China
	Subtribe Bambusinae
	Bambusa arundinacea	Ba	Ghana	Neosinocalamus affinis	Na	Yunnan, China
	Dendrocalamopsis oldhami	Do	Guangdong, China	Dendrocalamus minor	Dm	Zhejiang, China
	Gigantochloa levis	Gl	Fujian, China	Melocalamus arrectus	Ma	Yunnan, China
	Thyrsostachys oliveri	To	Fujian, China
	Subtribe Chusqueeae
	Chusquea coronalis	Ca	Yunnan, China
	Subtribe Arudinarieae
	Fargesia fungosa	Ff	Zhejiang, China	Indocalamus latifolius	Il	Zhejiang, China
	Himalayacalamus intermedia	Hi	Shizuoka, Japan	Oligostachyum sulcatum	Os	Zhejiang, China
	Yushania uniramosa	Yu	Zhejiang, China	Gelidocalamus annulatus	Ge	Zhejiang, China
	Pseudosasa japonica	Pj	Zhejiang, China	Sasa sinica	Ss	Zhejiang, China
	Pleioblastus gramineus	Pg	Zhejiang, China	Chimonocalamus pallens	Ch	Zhejiang, China
	Pleioblastus chino	Pc	Zhejiang, China	Drepanostachyum luodianense	Dl	Zhejiang, China
	Bashania fargesii	Bf	Zhejiang, China
	Subtribe Guaduinae
	Otatea acuminata	Oa	Mexico	Guadua angustifolia	Ga	Ecuador
