# Supplementary material for: Identification, cross-taxon transferability and application of full-length cDNA SSR markers in Phyllostachys pubescens
Source: Springerplus. 2014 Aug 29;3:486. doi: 10.1186/2193-1801-3-486 (PMC4161718; doi:10.1186/2193-1801-3-486)
Supplement: Supplementary file 3 — Additional file 3: Table S2: Cross species/genus amplification of P. pubescens FL-cDNA SSR loci. (XLS 87 KB) [file 40064_2014_1193_MOESM3_ESM.xls]

## Sheet: supplementary Table 2
	1 = specific amplification; 2 = no amplification.
	aNon-specific amplification; bVery weak amplification product;
	Table 2 Cross species/genus amplification of P. pubescens FL-cDNA SSR loci in different bamboo species
		intra-genus									Subtribe Shibataeeae											Subtribe Melocanninae							Subtribe Bambusinae									Subtribe Chusqueeae				Subtribe Arudinarieae
	Locus	Phn	Pha	Phh	Php	Phk	Phb	Transferability	Polymorphism		Ht	Is	Bd	Sc	Se	Qt	St	Cm	Transferability	Polymorphism		Mb	Cp	Ms	Pp	Transferability	Polymorphism		Ba	Do	Gl	To	Na	Dm	Ma	Transferability	Polymorphism	Ca	Transferability	Polymorphism		Ff	Hi	Yu	Pj	Pg	Pc	Bf	Il
	PBM031	1p	1p	1p	1p	1	1p	1	0.833333		1p	1p	1p	1	1p	1p	1p	1p	1	0.875		1b	1b	1p	1b	0.25	1		1p	1a	1a	1b	1b	1p	1b	0.285714	1	1p	1	1		1p	1p	1p	1p	1a	1p	1a	1p
	PBM032	1p	1p	1p	1p	1	1p	1	0.833333		1p	1p	1p	1b	1b	1p	1b	1b	0.5	1		2	2	1b	2	0	0		1b	2	1b	2	1b	2	1b	0	0	2	0	0		2	1p	1b	1p	1p	1p	1	1b
	PBM033	1p	1p	1p	1p	1	1p	1	0.833333		1p	1a	1p	1p	1p	1p	1p	1p	0.875	1		1a	1p	1p	1a	0.5	1		1a	1p	1a	1p	1p	1p	1a	0.571429	1	1p	1	1		1p	1p	1p	1p	1p	1p	1p	1p
	PBM034	1p	1p	1p	1	1p	1p	1	0.833333		1a	1p	1p	1p	1p	1	1p	1a	0.75	0.833333		1p	1p	1a	1a	0.5	1		1a	1a	1a	1p	1p	1p	1p	0.571429	1	1p	1	1		1a	1a	1p	1	1a	1a	1a	1a
	PBM035	1	1p	1p	1p	1	1p	1	0.666667		1a	1a	1b	1b	1p	1p	1a	1p	0.375	1		1p	1p	1a	1p	0.75	1		1a	1a	1a	1p	1a	1a	1p	0.285714	1	1p	1	1		1b	1p	1b	1b	1p	1p	1p	1b
	PBM036	1p	1p	1p	1p	1p	1p	1	1		1p	1a	1p	1p	1a	1b	1b	1a	0.375	1		1a	1a	1a	1a	0	0		1a	1a	1b	1a	1p	1a	1a	0.142857	1	1b	0	0		1p	1p	1a	1p	1p	1p	1b	1p
	PBM037	1b	1p	1p	1a	1p	1	0.666667	0.75		1b	1p	1p	1	2	2	2	1a	0.375	0.666667		2	2	2	2	0	0		1a	1a	1a	2	2	2	1b	0	0	2	0	0		2	1b	2	1p	1p	1	1b	1p
	PBM038	1p	1p	1p	1p	1p	1p	1	1		1p	1p	1p	1b	1p	1p	1b	1p	0.75	1		1p	1p	1p	1p	1	1		1p	1p	1p	1p	1p	1p	1p	1	1	1p	1	1		1p	1p	1p	1p	1p	1p	1p	1p
	PBM039	1p	1p	1p	1p	1	1b	0.833333	0.8		1p	1p	1p	1p	1p	1p	1b	1p	0.875	1		1	1p	1p	1p	1	0.75		1a	1a	1a	1p	1p	1p	1p	0.571429	1	1p	1	1		1p	1p	1p	1	1p	1p	1p	1b
	PBM040	1p	1p	1p	1p	1	1p	1	0.833333		1p	1p	1p	1p	1p	1p	1b	1p	0.875	1		1p	1p	1p	1b	0.75	1		1p	1p	1p	1p	1p	1	1p	1	0.857143	1b	0	0		1p	1b	1p	1p	1p	1p	1p	1p
	PBM041	1p	1p	1p	1p	1	1p	1	0.833333		1p	1p	1p	1p	1p	1p	1p	1p	1	1		1p	1p	1b	1p	0.75	1		1p	1	1p	1p	1a	1a	1a	0.571429	0.75	1p	1	1		1p	1p	1p	1p	1p	1p	1p	1a
	PBM042	1p	1p	1p	1p	1	1p	1	0.833333		2	1p	1p	1	1p	1p	1	2	0.75	0.6667		2	1	1p	1	0.75	0.3333		1p	1	1	1b	1	1	1	0.8571	0.1667	1b	0	0		1b	1p	2	1p	1p	1p	1	1b
	PBM043	1	1	1	1	1	1	1	0		1b	1	1	1	1b	1	1	1b	0.625	0		1b	2	1	1b	0.25	0		1b	1b	2	2	1p	1a	1p	0.285714	1	1p	1	1		1b	1	1	1	1	1	1	1
	PBM044	1b	1p	1b	1p	1p	1p	0.666667	1		1p	1a	1a	1a	1p	1p	2	1p	0.5	1		2	1a	1p	1p	0.5	1		1a	1a	1a	1b	1a	1b	1a	0	0	1b	0	0		1a	1p	1p	2	2	1a	1p	1p
	PBM045	1p	1p	1p	1p	1p	1p	1	1		1p	1p	1p	1b	1b	1p	2	1b	0.5	1		2	2	1b	2	0	0		1p	1a	1a	2	1a	2	2	0.142857	1	2	0	0		1p	1b	1p	1p	1p	1p	1p	1p
	PBM046	1p	1p	1p	1p	1p	1b	0.833333	1		1b	1b	1p	1p	2	1b	1b	1b	0.25	1		2	2	1b	2	0	0		1p	1p	1p	2	2	2	2	0.428571	1	2	0	0		1p	1p	1p	1p	1	1p	1p	1p
	PBM047	1b	1p	1p	1b	1p	1b	0.5	1		1a	1a	1a	1a	1a	1a	1p	1a	0.125	1		1a	1a	1a	1p	0.25	1		1a	1a	1a	1a	1a	1a	1a	0	0	1p	1	1		1p	1p	1a	1p	1p	1p	1a	1p
	PBM048	1p	1p	1p	1p	1p	1p	1	1		1b	1p	1p	1b	1p	1p	1p	1p	0.75	1		1p	1p	1p	1p	1	1		1p	1p	1p	1p	1p	1p	1p	1	1	1p	1	1		1p	1p	1p	1p	1p	1p	1p	1p
	PBM049	1p	1p	1	1b	1p	1b	0.666667	0.75		1b	1b	1b	1p	1p	1p	2	1b	0.375	1		2	2	1b	1p	0.25	1		2	2	2	2	2	2	1	0.142857	0	2	0	0		1b	1p	1p	1p	2	2	2	1b
	PBM050	1b	1b	1b	1b	1b	1b	0	0		1b	1b	1p	1a	1p	1b	1p	1b	0.375	1		2	2	2	2	0	0		1b	1a	1b	2	1b	1b	1b	0	0	2	0	0		1p	1p	1b	1b	1b	1p	1p	1a
	PBM051	2	2	1b	1b	1p	1b	0.166667	1		1b	2	2	2	1p	2	2	1p	0.25	1		1b	2	1b	2	0	0		1b	1b	1p	2	2	2	2	0.142857	1	2	0	0		2	2	1p	2	2	2	1p	1p
	PBM052	1p	1p	1p	1p	1p	1p	1	1		1p	1p	1p	1b	1p	1p	1b	1p	0.75	1		2	1b	1p	2	0.25	1		1p	1a	1b	2	1b	1b	1b	0.142857	1	2	0	0		2	2	1p	1p	1p	1p	1p	1p
	PBM053	1p	1p	1b	1p	1	1p	0.833333	0.8		1p	1p	1p	1p	1p	1p	1p	1p	1	1		1p	1p	1p	1	1	0.75		1p	1b	1b	1b	1b	1b	1p	0.285714	1	1	1	0		1p	1p	1p	1p	1p	1p	1p	1p
	PBM054	1p	1p	1p	1p	1p	1	1	0.833333		1b	1b	1p	1p	1p	1p	1b	1b	0.5	1		1p	1p	1b	1b	0.5	1		1p	1p	1p	1p	1p	1p	1p	1	1	1p	1	1		1p	1p	1b	1p	1p	1p	1p	1p
	PBM055	1p	1	1p	1p	1	1p	1	0.666667		1p	1p	1	1p	1p	1p	1b	1p	0.875	0.857143		1p	1p	1p	1b	0.75	1		1p	1p	1p	1p	1p	1p	1p	1	1	1b	0	0		1p	1p	1p	1p	1p	1p	1p	1p
	PBM056	1p	1p	1p	1p	1p	1	1	0.833333		1	1p	1	1p	1p	1p	1b	1p	0.875	0.714286		1p	1p	1p	1b	0.75	1		1p	1p	1p	1p	1	1p	1p	1	0.857143	1b	0	0		1	1	1p	1	1p	1p	1p	1p
	PBM057	1p	1p	1p	1b	1b	1p	0.666667	1		1p	1p	1p	1p	1p	1p	1p	1p	1	1		2	1a	1p	1a	0.25	1		1b	1b	1b	1p	1a	1b	1b	0.142857	1	1b	0	0		1p	1p	1p	1p	1p	1p	1p	1a
	PBM058	1p	1p	1p	1p	1p	1p	1	1		1p	1p	1p	1p	1p	1p	1p	1p	1	1		1p	1p	1p	1p	1	1		1p	1p	1p	1p	1p	1p	1p	1	1	1p	1	1		1p	1p	1p	1p	1p	1p	1p	1b
	PBM059	1p	1b	1p	1	1	1p	0.833333	0.6		1p	1p	1p	1p	1b	1	1b	1a	0.625	0.8		1p	1p	1p	1p	1	1		1p	1p	1p	1p	1p	1p	1p	1	1	1p	1	1		1p	1p	1p	1p	1p	1p	1p	1p
	PBM060	1p	1p	1p	1p	1	1b	0.833333	0.8		1p	1	1p	1p	1p	1p	1b	1p	0.875	0.857143		2	2	1p	2	0.25	1		1p	1a	1a	1p	1b	1a	1p	0.428571	1	1p	1	1		1p	1	1p	1p	1p	1	1p	1
	PBM061	1	1p	1p	1p	1	1p	1	0.666667		1b	1b	1	1b	1b	1p	2	1b	0.25	0.5		1a	2	1	1b	0.25	0		1b	1b	1b	2	1b	2	1b	0	0	2	0	0		1p	1	1	2	1b	1p	1p	1b
	PBM062	1p	1p	1p	1p	1p	1p	1	1		1p	1p	1p	1p	1p	1p	1p	1p	1	1		1	1a	1p	2	0.5	0.5		1p	1p	1p	1b	1p	2	1p	0.714286	1	1p	1	1		1	1p	1p	1p	1p	1p	1p	1p
	PBM063	1p	1p	1p	1p	1	1p	1	0.833333		1p	1p	1p	1	1p	1p	1b	1p	0.875	0.857143		1b	1b	1p	1b	0.25	1		1p	1p	1p	1b	1p	1	1b	0.714286	0.8	1p	1	1		1p	1p	1p	1p	1p	1p	1	1p
	PBM064	1p	1p	1b	1p	1	1b	0.666667	0.75		1p	1p	1p	1p	1p	1p	1b	1p	0.875	1		1p	1p	1p	1b	0.75	1		1p	1p	1p	1p	1p	1p	1p	1	1	1p	1	1		1p	1p	1p	1p	1p	1p	1p	1b
	PBM065	1b	1b	1p	1p	1b	1b	0.333333	1		2	1p	1p	1b	2	1b	1b	1p	0.375	1		2	2	1p	2	0.25	1		1b	2	1b	2	1b	2	2	0	0	2	0	0		2	1p	1p	1p	1b	1p	1p	1p
	PBM066	1b	1p	1	1p	1p	1p	0.833333	0.8		1p	1p	1p	1p	1p	1p	1b	1p	0.875	1		2	1p	1p	1p	0.75	1		1b	1b	1b	2	1b	2	1b	0	0	2	0	0		1p	1p	1p	1p	1p	1p	1p	1p
	PBM067	1p	1p	1p	1p	1	1b	0.833333	0.8		1p	2	1p	1p	1p	1p	1p	1p	0.875	1		2	2	1p	1b	0.25	1		1a	1b	1a	1b	1p	1b	1b	0.142857	1	2	0	0		1p	1p	1p	1p	1p	1p	1p	1p
	PBM068	1p	1p	1p	1p	1	1p	1	0.833333		1p	1p	1p	1p	1p	1b	1p	1p	0.875	1		1a	1a	1p	1p	0.5	1		1p	1p	1p	1p	1p	1	1p	1	0.857143	1b	0	0		1p	1p	1p	1p	1p	1p	1p	1p
	PBM069	1b	1p	1p	1p	1	1p	0.833333	0.8		1p	1	1	1p	1p	1p	1p	1b	0.875	0.714286		1b	1p	1p	1p	0.75	1		1p	1p	1p	1p	1b	1p	1p	0.857143	1	2	0	0		1p	1p	1p	1	1p	1p	1p	1p
	PBM070	1p	1	1p	1p	1	1b	0.833333	0.6		1p	1	1p	1p	1p	1p	1p	1p	1	0.875		2	2	1p	2	0.25	1		1b	1b	1b	1b	1b	1b	1b	0	0	2	0	0		1p	1p	1p	1p	1p	1p	1p	1p
	PBM071	1p	1p	1b	1	1	1	0.833333	0.4		1p	1p	1p	1p	1p	1p	1b	1p	0.875	1		1p	1p	1p	1p	1	1		1p	1p	1p	1p	1p	1p	1p	1	1	1p	1	1		1p	1p	1p	1p	1p	1p	1p	1p
	PBM072	1p	1b	1p	1p	1p	1b	0.666667	1		1p	1p	1p	2	1p	1p	1b	1p	0.75	1		1p	2	1p	2	0.5	1		1b	2	2	1b	1p	1b	2	0.142857	1	1a	0	0		1p	1p	1p	1b	1p	1p	1p	1p
	PBM073	1p	1p	1p	1p	1	1p	1	0.833333		1p	1p	1p	1p	1p	1p	1p	1p	1	1		1p	1p	1p	1p	1	1		1p	1p	1p	1p	1p	1p	1p	1	1	1p	1	1		1p	1p	1p	1p	1p	1p	1p	1p
	PBM074	1p	1p	1p	1p	1	1p	1	0.833333		1p	1p	1p	1b	1p	1p	2	1p	0.75	1		1b	1b	2	1b	0	0		1p	1b	1b	1b	1b	2	1a	0.142857	1	1b	0	0		1p	1p	1p	1b	1p	1p	1b	1p
	PBM075	1b	1b	1b	1b	1	1b	0.166667	0		1p	1p	1p	1p	1p	1p	1b	1p	0.875	1		1a	1b	1p	1p	0.5	1		1a	1p	1p	2	2	1p	2	0.428571	1	1b	0	0		1p	1p	1p	1p	1	1	1p	1p
	PBM076	1p	1p	1p	1p	1	1p	1	0.833333		1p	1p	1p	1b	1p	1p	1p	1p	0.875	1		2	2	1p	2	0.25	1		2	2	2	2	2	2	2	0	0	2	0	0		1p	1p	1p	1p	1b	1p	1b	1b
	PBM077	1	1	1	1p	1	1p	1	0.333333		1p	1p	1p	1p	1p	1p	2	1	0.875	0.857143		1p	1p	1p	1p	1	1		1p	1p	1p	1p	1p	1p	1p	1	1	1p	1	1		1p	1p	1p	1b	1p	1p	1p	1p
	PBM078	1p	1p	1p	1p	1p	1p	1	1		1p	1p	1p	1p	1p	1p	1p	1p	1	1		1p	1p	1p	1b	0.75	1		1p	1p	1p	1b	1p	1p	1b	0.714286	1	1p	1	1		1p	1p	1p	1p	1p	1p	1p	1p
	PBM079	1	1	1	1	1	1	1	0		1	1	1	1	1	1	1b	1	0.875	0		1p	2	1	1a	0.5	0.5		1a	1a	1a	1b	1a	1a	1a	0	0	1a	0	0		1	1	1	1	1	1	1	1
	PBM080	1b	1b	1p	1p	1p	1b	0.5	1		1b	1b	1p	1p	1b	1p	2	1p	0.5	1		1a	2	1p	2	0.25	1		2	1p	1p	2	2	2	1p	0.428571	1	2	0	0		1b	1p	1p	1b	1p	1p	1p	1p
	PBM081	1b	1b	1b	1p	1b	1b	0.166667	1		1b	1p	1b	2	1b	1b	2	1b	0.125	1		1p	1b	1b	1p	0.5	1		1a	1b	1b	1b	1p	1b	1b	0.142857	1	1p	1	1		1a	1p	1p	1p	1p	1p	1b	1p
	PBM082	1p	1p	1p	1p	1p	1p	1	1		1p	1p	1p	1p	1p	2	2	1p	0.75	1		1p	2	1b	1b	0.25	1		1a	1b	1a	1b	1p	2	1a	0.142857	1	1p	1	1		1p	1p	1p	1p	1p	1p	1p	1b
	PBM083	1p	1p	1p	1p	1	1p	1	0.833333		1p	1p	1p	1p	1b	1p	2	1p	0.75	1		2	1b	1p	1b	0.25	1		1p	2	1p	2	1p	1b	1p	0.571429	1	1b	0	0		1p	1p	2	1p	1p	1p	1p	1p
	PBM084	1b	1p	1p	1p	1	1b	0.666667	0.75		1p	1p	1p	1b	1p	1b	1b	1b	0.5	1		1p	1p	1b	1p	0.75	1		1b	1b	1b	1p	1p	1b	1p	0.428571	1	1p	1	1		1b	1p	1b	1b	1b	1p	1p	1p
	PBM085	1b	1p	1p	1p	1	1p	0.833333	0.8		1p	1p	1p	1p	1p	1p	1b	1p	0.875	1		2	1p	1b	1p	0.5	1		1a	2	2	2	2	2	1a	0	0	1	1	0		1a	1p	1p	1p	1p	1p	1p	1p
	PBM086	1p	1b	1p	1p	1	1p	0.833333	0.8		1p	2	1p	1b	1b	1p	2	1p	0.5	1		2	2	2	2	0	0		1b	2	2	2	2	2	2	0	0	2	0	0		1p	1b	1b	2	2	2	1p	1b
	PBM087	1p	1	1b	1p	1	1p	0.833333	0.6		1p	1p	1p	1p	1p	1p	1b	1p	0.875	1		1b	1p	1p	1b	0.5	1		1p	1b	1p	1b	1p	1b	1p	0.571429	1	2	0	0		1p	1p	1p	1p	1	1	1p	1p
	PBM088	1p	1p	1p	1p	1p	1	1	0.833333		1p	1p	1p	1p	1p	1p	1b	1p	0.875	1		1b	1p	1p	1p	0.75	1		1p	1p	1	1p	1p	1	1	1	0.571429	1	1	0		1p	1p	1p	1p	1p	1p	1p	1p
	PBM089	1p	1	1p	1p	1p	1p	1	0.833333		1p	1p	1p	1p	1p	1p	2	1	0.875	0.857143		1a	1a	1p	1a	0.25	1		1a	1a	1a	1a	1a	1a	1a	0	0	1p	1	1		1p	1p	1	1a	2	1a	1p	1p
	PBM090	1p	1b	1p	1p	1p	1p	0.833333	1		1p	1p	1p	1p	1p	1p	1b	1p	0.875	1		1a	1p	1p	1p	0.75	1		1b	1p	1p	1p	1p	1p	1p	0.857143	1	1p	1	1		1	1p	1p	1b	1p	1p	1p	1p
	PBM091	1p	1	1p	2	1	1b	0.666667	0.5		1p	1	1p	1b	2	1p	2	1p	0.625	0.8		2	2	1p	2	0.25	1		1p	2	1a	2	2	2	2	0.142857	1	2	0	0		2	1p	1p	1p	1p	1p	1p	1p
	PBM092	1p	1p	1p	1	1	1	1	0.5		1p	1p	1p	1p	1p	1p	1b	1p	0.875	1		1p	1p	1p	1b	0.75	1		1p	1p	1p	1p	1p	1p	1b	0.857143	1	1p	1	1		1p	1p	1b	1p	1p	1p	1p	1p
	PBM093	1p	1b	1b	1b	1p	1p	0.5	1		2	2	1b	2	1p	2	2	2	0.125	1		2	2	2	2	0	0		1a	1p	1p	2	1p	2	2	0.428571	1	2	0	0		1p	1b	1p	2	1p	1p	1p	2
	PBM094	1p	1b	1p	1p	1p	1p	0.833333	1		1p	1p	1p	2	1p	1p	2	1p	0.75	1		2	1p	1	1p	0.75	0.666667		2	1b	1a	2	1a	2	2	0	0	1b	0	0		1p	1p	2	2	1p	1p	1p	1
	PBM095	1p	1p	1p	1	1	1p	1	0.666667		1p	1	1p	1p	1p	1p	1b	1p	0.875	0.857143		2	2	1p	2	0.25	1		1a	1b	1a	2	2	2	2	0	0	2	0	0		1p	1	1	1p	1a	1p	1p	1p
	PBM096	1p	1	1b	1	1	1	0.833333	0.2		1	1p	1p	1p	1b	2	2	1b	0.5	0.75		1b	2	1b	2	0	0		1p	1p	1p	2	2	2	1b	0.428571	1	1b	0	0		1b	1p	2	1p	1p	1p	2	1p
	PBM097	1b	1p	1b	1p	1	1p	0.666667	0.75		2	2	2	2	2	2	2	1b	0	0		2	2	2	2	0	0		1b	2	1b	2	2	2	2	0	0	2	0	0		1a	1p	1p	2	2	2	2	2
	PBM098	1p	1b	1p	1p	1p	1p	0.833333	1		1b	1p	1p	1p	1b	1p	1b	1b	0.5	1		1p	1p	1p	1p	1	1		1p	1p	1p	1p	1p	2	1p	0.857143	1	2	0	0		1p	1p	1p	1p	1p	1p	1p	1p
	Average							0.830882	0.775245										0.698529	0.906933						0.466912	0.767157									0.426471	0.716071		0.441176	0.397059
								Average											平均							平均										平均
	Tansferability	0.794	0.808824	0.823529	0.867647	0.941176	0.75	0.830882			0.735294	0.764706	0.882353	0.676471	0.735294	0.794118	0.294118	0.705882	0.698529			0.397059	0.426471	0.676471	0.367647	0.466912			0.470588	0.411765	0.441176	0.397059	0.485294	0.352941	0.426471	0.426471		0.441176				0.735294	0.882353	0.808824	0.764706	0.794118	0.897059	0.838235	0.779412
	Polymorphism	0.907407	0.836364	0.910714	0.864407	0.421875	0.823529	0.794049			0.94	0.865385	0.9	0.891304	0.98	0.925926	0.95	0.9375	0.923764			0.925926	1	0.913043	0.96	0.949742			1	0.964286	0.966667	1	0.969697	0.833333	0.931034	0.952145		0.9				0.92	0.9	0.909091	0.884615	0.907407	0.901639	0.929825	0.924528
[truncated: 13 more columns]
